# Supplementary material for: The Association between Plant-Based Diets and Dietary Patterns with Cardiometabolic Risk in a Sample of Commercial Taxi Drivers in South Africa
Source: Nutrients. 2023 Apr 6;15(7):1789. doi: 10.3390/nu15071789 (PMC10096944; doi:10.3390/nu15071789)
Supplement: Supplementary file 1 [file nutrients-15-01789-s001.zip]

Archive with 1 entries (1 files):
- nutrients-2276975-supplementary.pdf
